# Supplementary material for: Assessment of Redundant Meta-Analyses on Catheter Ablation of Atrial Fibrillation in Patients with Heart Failure
Source: Rev Cardiovasc Med. 2024 Nov 21;25(11):418. doi: 10.31083/j.rcm2511418 (PMC11607499; doi:10.31083/j.rcm2511418)
Supplement: Supplementary file 1 [file 2153-8174-25-11-418-s1.zip]

Archive with 2 entries (2 files):
- PRISMA_2020_checklist RCM25015.docx
- Supplementary Material-V1.docx
